# Supplementary material for: Diagnosis and Treatment Options in Pigmented Villonodular Synovitis of the Knee: A Narrative Review
Source: J Clin Med. 2025 Aug 19;14(16):5857. doi: 10.3390/jcm14165857 (PMC12387440; doi:10.3390/jcm14165857)
Supplement: Supplementary file 1 [file jcm-14-05857-s001.zip]

Archive with 1 entries (1 files):
- jcm-3747558-supplementary.pdf
